# Supplementary material for: The motivation for physical activity is a predictor of VO2peak and is a useful parameter when determining the need for cardiac rehabilitation in an elderly cardiac population
Source: PLoS One. 2022 Sep 28;17(9):e0275091. doi: 10.1371/journal.pone.0275091 (PMC9518852; doi:10.1371/journal.pone.0275091)
Supplement: S1 Appendix — (ZIP) [file pone.0275091.s002.zip]

Archive with 2 entries (2 files):
- S1b_Appendix.tif
- S1a_Appendix.tif
